# Supplementary material for: Benzoic Acid, Enterococcus faecium, and Essential Oil Complexes Improve Ovarian and Intestinal Health via Modulating Gut Microbiota in Laying Hens Challenged with Clostridium perfringens and Coccidia
Source: Animals (Basel). 2025 Jan 21;15(3):299. doi: 10.3390/ani15030299 (PMC11816253; doi:10.3390/ani15030299)
Supplement: Supplementary file 1 [file animals-15-00299-s001.zip]

Archive with 1 entries (1 files):
- animals-3409230-supplementary.pdf
